# Supplementary material for: Expanding the use of circulating microbiome in fish: contrast between the gut and blood microbiome of Sebastes fasciatus
Source: ISME Commun. 2025 Jul 11;5(1):ycaf116. doi: 10.1093/ismeco/ycaf116 (PMC12342392; doi:10.1093/ismeco/ycaf116)
Supplement: Suppl_files_1_Data_seb_ycaf116 [file suppl_files_1_data_seb_ycaf116.xlsx]

## Sheet: Sheet 1
Subject	Sex	Length.start	Weight.start	Length.end	Weight.end	Treatment	Basin	Gonad.weight	Liver.weight	Growth.day.weight	Growth.day.length	IGS	IHS	Fulton.K	Niche
Seb_10_Int	M	217	171.77	225	182.52	Cap	C3	0.72	4.89	0.0597222	0.0444444	0.394477	2.67916	1.60237	Gut
Seb_11_Int	M	234	202.47	238	228.54	Cap	C3	1.7	7.48	0.144833	0.0222222	0.743852	3.27295	1.69524	Gut
Seb_12_Int	M	226	199	238	218.51	Cap	C3	0.38	5.6	0.108389	0.0666667	0.173905	2.56281	1.62084	Gut
Seb_13_Int	M	210	153.6	220	174.29	Cap	A2	1.35	4.8	0.114944	0.0555556	0.774571	2.75403	1.63683	Gut
Seb_14_Int	M	214	167.77	225	192.65	Cap	A2	1.75	6.28	0.138222	0.0611111	0.908383	3.2598	1.6913	Gut
Seb_15_Int	M	209	149.6	215	158.03	Cap	A2	1.01	4.31	0.0468333	0.0333333	0.639119	2.72733	1.5901	Gut
Seb_16_Int	M	225	214.59	240	245.06	Cap	A2	2.23	6.34	0.169278	0.0833333	0.909981	2.58712	1.77271	Gut
Seb_17_Int	F	226	173.16	238	197.48	Cap	A2	0.77	4.91	0.135111	0.0666667	0.389913	2.48633	1.46485	Gut
Seb_18_Int	M	233	182.19	236	187.86	Cap	A2	1.66	4.75	0.0315	0.0166667	0.883637	2.52848	1.42922	Gut
Seb_19_Int	M	223	199.94	234	215.66	Cap-Shr	C4	1.12	6.78	0.0873333	0.0611111	0.519336	3.14384	1.68315	Gut
Seb_2_Int	F	235	219.86	250	268.88	Mix	B2	1.94	10.66	0.272333	0.0833333	0.721511	3.96459	1.72083	Gut
Seb_20_Int	M	226	186.87	236	223.21	Cap-Shr	C4	0.9	7.8	0.201889	0.0555556	0.403208	3.49447	1.69816	Gut
Seb_21_Int	M	209	158.72	226	190.02	Cap-Shr	C4	0.87	6.7	0.173889	0.0944444	0.457847	3.52594	1.64617	Gut
Seb_22_Int	M	199	133	209	152.72	Cap-Shr	C4	0.2		0.109556	0.0555556	0.130959	0	1.67285	Gut
Seb_24_Int	M	208	163.8	222	191.33	Cap-Shr	C4	1.08	7.36	0.152944	0.0777778	0.56447	3.84676	1.74874	Gut
Seb_25_Int	M	198	118.37	205	129.76	Cap	B1	0.43	3.78	0.0632778	0.0388889	0.331381	2.91307	1.50619	Gut
Seb_26_Int	M	227	216.35	235	227.18	Cap	B1	1.28	10.19	0.0601667	0.0444444	0.56343	4.48543	1.75052	Gut
Seb_28_Int	M	210	159.2	215	174.91	Cap	B1	0.71	5.35	0.0872778	0.0277778	0.405923	3.05872	1.75995	Gut
Seb_29_Int	M	239	217.22	245	231.69	Cap	B1	1.55	5.4	0.0803889	0.0333333	0.668997	2.3307	1.57547	Gut
Seb_3_Int	M	215	150.83	222	168.25	Mix	B2	1.22	3.2	0.0967778	0.0388889	0.725111	1.90193	1.53779	Gut
Seb_30_Int	M	224	172	229	179.66	Cap	B1	1.26	4.65	0.0425556	0.0277778	0.701325	2.58822	1.49605	Gut
Seb_31_Int	M	180	93.91	190	108.24	Shr	A3	0.2	4.26	0.0796111	0.0555556	0.184775	3.9357	1.57807	Gut
Seb_32_Int	F	230	222.32	249	265.61	Shr	A3	1.32	8.1	0.2405	0.105556	0.496969	3.04958	1.72047	Gut
Seb_33_Int	M	208	136	210	145.14	Shr	A3	0.51	5.3	0.0507778	0.0111111	0.351385	3.65165	1.56722	Gut
Seb_34_Int	M	192	116.14	200	127.29	Shr	A3	0.64	4.75	0.0619444	0.0444444	0.502789	3.73164	1.59112	Gut
Seb_35_Int	M	215	153.16	221	171.75	Shr	A3	1.17	5.97	0.103278	0.0333333	0.681223	3.47598	1.59118	Gut
Seb_36_Int	F	229	197.04	237	214.28	Shr	A3	1.99	5.47	0.0957778	0.0444444	0.928691	2.55273	1.60967	Gut
Seb_37_Int	F	197	122.42	220	176.74	Mix	A4	0.42	8.69	0.301778	0.127778	0.237637	4.91683	1.65984	Gut
Seb_38_Int	M	230	187.72	240	239.19	Mix	A4	1.67	6.84	0.285944	0.0555556	0.69819	2.85965	1.73025	Gut
Seb_39_Int	F	205	146.4	230	205.16	Mix	A4	0.72	7.79	0.326444	0.138889	0.350946	3.79704	1.6862	Gut
Seb_4_Int	M	218	174.61	223	180.34	Mix	B2	0.68	4.15	0.0318333	0.0277778	0.377066	2.30121	1.62621	Gut
Seb_40_Int	M	223	177.74	230	196.1	Mix	A4	0.69	5.37	0.102	0.0388889	0.351861	2.7384	1.61174	Gut
Seb_41_Int	F	229	195.4	240	220.6	Mix	A4	1.04	6.33	0.14	0.0611111	0.471442	2.86945	1.59578	Gut
Seb_42_Int	F	210	156.97	230	210	Mix	A4	0.84	8.01	0.294611	0.111111	0.4	3.81429	1.72598	Gut
Seb_43_Int	M	212	156.3	220	166.71	Shr	B4	1.09	4.53	0.0578333	0.0444444	0.65383	2.71729	1.56565	Gut
Seb_44_Int	M	200	133.35	220	173.01	Shr	B4	0.42	8.11	0.220333	0.111111	0.242761	4.68759	1.62481	Gut
Seb_45_Int	I	218	169.02	221	176.5	Shr	B4	0.13	4.68	0.0415556	0.0166667	0.0736544	2.65156	1.63519	Gut
Seb_46_Int	F	185	97.57	195	118.3	Shr	B4	0.29	5.32	0.115167	0.0555556	0.245139	4.49704	1.59544	Gut
Seb_47_Int	M	192	105.74	199	115.89	Shr	B4	0.39	3.69	0.0563889	0.0388889	0.336526	3.18405	1.47057	Gut
Seb_48_Int	M	238	215.16	240	221.07	Shr	B4	1.65	7.88	0.0328333	0.0111111	0.74637	3.56448	1.59918	Gut
Seb_49_Int	F	203	155.52	230	213.4	Shr-Cap	C2	0.39	10.66	0.321556	0.15	0.182755	4.99531	1.75392	Gut
Seb_5_Int	F	224	185.4	236	214.97	Mix	B2	1.78	6.66	0.164278	0.0666667	0.828023	3.09811	1.63547	Gut
Seb_50_Int	M	226	192.7	230	206.62	Shr-Cap	C2	0.69	6.38	0.0773333	0.0222222	0.333946	3.08779	1.6982	Gut
Seb_51_Int	M	215	164.76	220	183.67	Shr-Cap	C2	1.48	5.9	0.105056	0.0277778	0.805793	3.21228	1.72492	Gut
Seb_52_Int	M	198	131	210	158.2	Shr-Cap	C2	1.16	4.6	0.151111	0.0666667	0.733249	2.90771	1.70824	Gut
Seb_53_Int	M	216	163.18	220	183.57	Shr-Cap	C2	1.25	4.33	0.113278	0.0222222	0.680939	2.35877	1.72399	Gut
Seb_54_Int	M	230	210.71	240	236.53	Shr-Cap	C2	2.53	10.37	0.143444	0.0555556	1.06963	4.38422	1.71101	Gut
Seb_55_Int	M	194	118.11	207	134.43	Mix	C1	0.2	5.33	0.0906667	0.0722222	0.148776	3.96489	1.5156	Gut
Seb_56_Int	M	225	189.31	235	202.54	Mix	C1	1.6	5	0.0735	0.0555556	0.789967	2.46865	1.56066	Gut
Seb_57_Int	F	216	164.53	232	200.48	Mix	C1	0.45	6.55	0.199722	0.0888889	0.224461	3.26716	1.60549	Gut
Seb_58_Int	M	220	175.3	228	191.04	Mix	C1	0.86	5.48	0.0874444	0.0444444	0.450168	2.86851	1.61183	Gut
Seb_59_Int	M	195	110.62	208	135.42	Mix	C1	0.5	4.7	0.137778	0.0722222	0.369222	3.47068	1.50485	Gut
Seb_6_Int	M	200	124.51	210	149.24	Mix	B2	0.31	5.12	0.137389	0.0555556	0.207719	3.43072	1.61149	Gut
Seb_60_Int	M	220	169.82	225	180.38	Mix	C1	0.76	5.53	0.0586667	0.0277778	0.421333	3.06575	1.58358	Gut
Seb_61_Int	M	217	162.86	222	167.9	Cap-Shr	A1	0.96	4.05	0.028	0.0277778	0.571769	2.41215	1.53459	Gut
Seb_62_Int	F	205	146.51	217	169.45	Cap-Shr	A1	0.56	6.92	0.127444	0.0666667	0.330481	4.0838	1.6583	Gut
Seb_63_Int	M	195	117.7	203	129.23	Cap-Shr	A1	0.37	5.52	0.0640556	0.0444444	0.286311	4.27145	1.54481	Gut
Seb_64_Int	M	213	152.5	215	165.74	Cap-Shr	A1	0.65	3.93	0.0735556	0.0111111	0.392181	2.37118	1.66768	Gut
Seb_65_Int	F	184	100.2	194	110.91	Cap-Shr	A1	0.29	3.56	0.0595	0.0555556	0.261473	3.20981	1.51903	Gut
Seb_66_Int	M	189	104.42	194	111.24	Cap-Shr	A1	0.36	2.62	0.0378889	0.0277778	0.323625	2.35527	1.52355	Gut
Seb_67_Int	M	224	188.3	230	200.54	Shr	D2	1.3	4.87	0.068	0.0333333	0.64825	2.42844	1.64823	Gut
Seb_68_Int	M	200	117.49	205	136.62	Shr	D2	0.69	3.61	0.106278	0.0277778	0.505051	2.64237	1.58582	Gut
Seb_69_Int	M	214	157.08	224	169	Shr	D2	0.55	5.18	0.0662222	0.0555556	0.325444	3.06509	1.50364	Gut
Seb_7_Int	M	212	155.68	218	165.02	Cap	C3	0.88	4.8	0.0518889	0.0333333	0.533269	2.90874	1.59282	Gut
Seb_70_Int	M	189	121.01	205	151.17	Shr	D2	0.19	5.23	0.167556	0.0888889	0.125686	3.45968	1.7547	Gut
Seb_71_Int	I	229	188.42	235	194.48	Shr	D2		4.82	0.0336667	0.0333333		2.4784	1.49855	Gut
Seb_72_Int	F	208	148.21	220	174.47	Shr	D2	0.36	6.35	0.145889	0.0666667	0.206339	3.63959	1.63852	Gut
Seb_73_Int	M	235	205.16	240	215.96	Shr-Cap	D1	0.97	6.13	0.06	0.0277778	0.449157	2.83849	1.56221	Gut
Seb_74_Int	F	216	158.29	235	213.53	Shr-Cap	D1	0.48	11.55	0.306889	0.105556	0.224793	5.40908	1.64534	Gut
Seb_75_Int	M	229	191.37	230	190.91	Shr-Cap	D1	1.06	5.13	-0.00255556	0.00555556	0.555235	2.68713	1.56908	Gut
Seb_76_Int	F	226	195.5	232	207.76	Shr-Cap	D1	0.82	5.56	0.0681111	0.0333333	0.394686	2.67616	1.66379	Gut
Seb_77_Int	M	184	111.5	190	109.22	Shr-Cap	D1	0.29	2.92	-0.0126667	0.0333333	0.265519	2.6735	1.59236	Gut
Seb_78_Int	F	200	121.86	209	128.21	Shr-Cap	D1	0.53	3.55	0.0352778	0.05	0.413384	2.76889	1.40437	Gut
Seb_79_Int	M	220	180.23	229	189.11	Shr-Cap	B3	0.91	7.06	0.0493333	0.05	0.481201	3.73328	1.57474	Gut
Seb_8_Int	M	226	191.65	232	203.2	Cap	C3	1.5	7.64	0.0641667	0.0333333	0.738189	3.75984	1.62727	Gut
Seb_80_Int	M	203	144.78	215	155.95	Shr-Cap	B3	0.77	4.09	0.0620556	0.0666667	0.493748	2.62264	1.56917	Gut
Seb_81_Int	M	219	180.65	230	191.18	Shr-Cap	B3	1.25	4.58	0.0585	0.0611111	0.653834	2.39565	1.5713	Gut
Seb_82_Int	M	214	162.3	220	174.44	Shr-Cap	B3	0.75	6.52	0.0674444	0.0333333	0.429947	3.73767	1.63824	Gut
Seb_83_Int	F	218	195.24	235	240.63	Shr-Cap	B3	1.32	10.18	0.252167	0.0944444	0.54856	4.23056	1.85416	Gut
Seb_85_Int	M	220	190.55	234	216.12	Cap-Shr	D3	0.79	6.2	0.142056	0.0777778	0.365538	2.86878	1.68674	Gut
Seb_86_Int	M	238	203.92	244	220.16	Cap-Shr	D3	1.3	6.03	0.0902222	0.0333333	0.59048	2.73892	1.51555	Gut
Seb_87_Int	M	231	201.84	239	212.77	Cap-Shr	D3	1.48	6.72	0.0607222	0.0444444	0.695587	3.15834	1.55854	Gut
Seb_88_Int	M	198	137.95	210	153.45	Cap-Shr	D3	0.26	4.39	0.0861111	0.0666667	0.169436	2.86087	1.65695	Gut
Seb_89_Int	M	235	236.2	242	244.35	Cap-Shr	D3	1.27	7.16	0.0452778	0.0388889	0.519746	2.93022	1.72412	Gut
Seb_9_Int	M	204	123	210	123.95	Cap	C3	0.2	3.17	0.00527778	0.0333333	0.161355	2.55748	1.33841	Gut
Seb_90_Int	F	230	199.1	245	249.84	Cap-Shr	D3	0.69	9	0.281889	0.0833333	0.276177	3.60231	1.69888	Gut
Seb_1_Sang	M	200	128.94	218	166.72	Mix	B2	0.55	6.55	0.209889	0.1	0.329894	3.92874	1.60923	Blood
Seb_10_Sang	M	217	171.77	225	182.52	Cap	C3	0.72	4.89	0.0597222	0.0444444	0.394477	2.67916	1.60237	Blood
Seb_11_Sang	M	234	202.47	238	228.54	Cap	C3	1.7	7.48	0.144833	0.0222222	0.743852	3.27295	1.69524	Blood
Seb_12_Sang	M	226	199	238	218.51	Cap	C3	0.38	5.6	0.108389	0.0666667	0.173905	2.56281	1.62084	Blood
Seb_14_Sang	M	214	167.77	225	192.65	Cap	A2	1.75	6.28	0.138222	0.0611111	0.908383	3.2598	1.6913	Blood
Seb_15_Sang	M	209	149.6	215	158.03	Cap	A2	1.01	4.31	0.0468333	0.0333333	0.639119	2.72733	1.5901	Blood
Seb_16_Sang	M	225	214.59	240	245.06	Cap	A2	2.23	6.34	0.169278	0.0833333	0.909981	2.58712	1.77271	Blood
Seb_17_Sang	F	226	173.16	238	197.48	Cap	A2	0.77	4.91	0.135111	0.0666667	0.389913	2.48633	1.46485	Blood
Seb_18_Sang	M	233	182.19	236	187.86	Cap	A2	1.66	4.75	0.0315	0.0166667	0.883637	2.52848	1.42922	Blood
Seb_19_Sang	M	223	199.94	234	215.66	Cap-Shr	C4	1.12	6.78	0.0873333	0.0611111	0.519336	3.14384	1.68315	Blood
Seb_2_Sang	F	235	219.86	250	268.88	Mix	B2	1.94	10.66	0.272333	0.0833333	0.721511	3.96459	1.72083	Blood
Seb_20_Sang	M	226	186.87	236	223.21	Cap-Shr	C4	0.9	7.8	0.201889	0.0555556	0.403208	3.49447	1.69816	Blood
Seb_21_Sang	M	209	158.72	226	190.02	Cap-Shr	C4	0.87	6.7	0.173889	0.0944444	0.457847	3.52594	1.64617	Blood
Seb_22_Sang	M	199	133	209	152.72	Cap-Shr	C4	0.2		0.109556	0.0555556	0.130959	0	1.67285	Blood
Seb_23_Sang	M	230	206.76	238	227.56	Cap-Shr	C4	0.89	9.63	0.115556	0.0444444	0.391106	4.23185	1.68797	Blood
Seb_24_Sang	M	208	163.8	222	191.33	Cap-Shr	C4	1.08	7.36	0.152944	0.0777778	0.56447	3.84676	1.74874	Blood
Seb_25_Sang	M	198	118.37	205	129.76	Cap	B1	0.43	3.78	0.0632778	0.0388889	0.331381	2.91307	1.50619	Blood
Seb_26_Sang	M	227	216.35	235	227.18	Cap	B1	1.28	10.19	0.0601667	0.0444444	0.56343	4.48543	1.75052	Blood
Seb_27_Sang	M	202	127.26	215	156.19	Cap	B1	0.25	6.8	0.160722	0.0722222	0.160061	4.35367	1.57158	Blood
Seb_28_Sang	M	210	159.2	215	174.91	Cap	B1	0.71	5.35	0.0872778	0.0277778	0.405923	3.05872	1.75995	Blood
Seb_29_Sang	M	239	217.22	245	231.69	Cap	B1	1.55	5.4	0.0803889	0.0333333	0.668997	2.3307	1.57547	Blood
Seb_3_Sang	M	215	150.83	222	168.25	Mix	B2	1.22	3.2	0.0967778	0.0388889	0.725111	1.90193	1.53779	Blood
Seb_30_Sang	M	224	172	229	179.66	Cap	B1	1.26	4.65	0.0425556	0.0277778	0.701325	2.58822	1.49605	Blood
Seb_31_Sang	M	180	93.91	190	108.24	Shr	A3	0.2	4.26	0.0796111	0.0555556	0.184775	3.9357	1.57807	Blood
Seb_32_Sang	F	230	222.32	249	265.61	Shr	A3	1.32	8.1	0.2405	0.105556	0.496969	3.04958	1.72047	Blood
Seb_33_Sang	M	208	136	210	145.14	Shr	A3	0.51	5.3	0.0507778	0.0111111	0.351385	3.65165	1.56722	Blood
Seb_34_Sang	M	192	116.14	200	127.29	Shr	A3	0.64	4.75	0.0619444	0.0444444	0.502789	3.73164	1.59112	Blood
Seb_35_Sang	M	215	153.16	221	171.75	Shr	A3	1.17	5.97	0.103278	0.0333333	0.681223	3.47598	1.59118	Blood
Seb_36_Sang	F	229	197.04	237	214.28	Shr	A3	1.99	5.47	0.0957778	0.0444444	0.928691	2.55273	1.60967	Blood
Seb_37_Sang	F	197	122.42	220	176.74	Mix	A4	0.42	8.69	0.301778	0.127778	0.237637	4.91683	1.65984	Blood
Seb_38_Sang	M	230	187.72	240	239.19	Mix	A4	1.67	6.84	0.285944	0.0555556	0.69819	2.85965	1.73025	Blood
Seb_39_Sang	F	205	146.4	230	205.16	Mix	A4	0.72	7.79	0.326444	0.138889	0.350946	3.79704	1.6862	Blood
Seb_4_Sang	M	218	174.61	223	180.34	Mix	B2	0.68	4.15	0.0318333	0.0277778	0.377066	2.30121	1.62621	Blood
Seb_40_Sang	M	223	177.74	230	196.1	Mix	A4	0.69	5.37	0.102	0.0388889	0.351861	2.7384	1.61174	Blood
Seb_41_Sang	F	229	195.4	240	220.6	Mix	A4	1.04	6.33	0.14	0.0611111	0.471442	2.86945	1.59578	Blood
Seb_42_Sang	F	210	156.97	230	210	Mix	A4	0.84	8.01	0.294611	0.111111	0.4	3.81429	1.72598	Blood
Seb_43_Sang	M	212	156.3	220	166.71	Shr	B4	1.09	4.53	0.0578333	0.0444444	0.65383	2.71729	1.56565	Blood
Seb_44_Sang	M	200	133.35	220	173.01	Shr	B4	0.42	8.11	0.220333	0.111111	0.242761	4.68759	1.62481	Blood
Seb_45_Sang	I	218	169.02	221	176.5	Shr	B4	0.13	4.68	0.0415556	0.0166667	0.0736544	2.65156	1.63519	Blood
Seb_46_Sang	F	185	97.57	195	118.3	Shr	B4	0.29	5.32	0.115167	0.0555556	0.245139	4.49704	1.59544	Blood
Seb_47_Sang	M	192	105.74	199	115.89	Shr	B4	0.39	3.69	0.0563889	0.0388889	0.336526	3.18405	1.47057	Blood
Seb_48_Sang	M	238	215.16	240	221.07	Shr	B4	1.65	7.88	0.0328333	0.0111111	0.74637	3.56448	1.59918	Blood
Seb_49_Sang	F	203	155.52	230	213.4	Shr-Cap	C2	0.39	10.66	0.321556	0.15	0.182755	4.99531	1.75392	Blood
Seb_5_Sang	F	224	185.4	236	214.97	Mix	B2	1.78	6.66	0.164278	0.0666667	0.828023	3.09811	1.63547	Blood
Seb_50_Sang	M	226	192.7	230	206.62	Shr-Cap	C2	0.69	6.38	0.0773333	0.0222222	0.333946	3.08779	1.6982	Blood
Seb_51_Sang	M	215	164.76	220	183.67	Shr-Cap	C2	1.48	5.9	0.105056	0.0277778	0.805793	3.21228	1.72492	Blood
Seb_52_Sang	M	198	131	210	158.2	Shr-Cap	C2	1.16	4.6	0.151111	0.0666667	0.733249	2.90771	1.70824	Blood
Seb_53_Sang	M	216	163.18	220	183.57	Shr-Cap	C2	1.25	4.33	0.113278	0.0222222	0.680939	2.35877	1.72399	Blood
Seb_54_Sang	M	230	210.71	240	236.53	Shr-Cap	C2	2.53	10.37	0.143444	0.0555556	1.06963	4.38422	1.71101	Blood
Seb_55_Sang	M	194	118.11	207	134.43	Mix	C1	0.2	5.33	0.0906667	0.0722222	0.148776	3.96489	1.5156	Blood
Seb_56_Sang	M	225	189.31	235	202.54	Mix	C1	1.6	5	0.0735	0.0555556	0.789967	2.46865	1.56066	Blood
Seb_57_Sang	F	216	164.53	232	200.48	Mix	C1	0.45	6.55	0.199722	0.0888889	0.224461	3.26716	1.60549	Blood
Seb_58_Sang	M	220	175.3	228	191.04	Mix	C1	0.86	5.48	0.0874444	0.0444444	0.450168	2.86851	1.61183	Blood
Seb_59_Sang	M	195	110.62	208	135.42	Mix	C1	0.5	4.7	0.137778	0.0722222	0.369222	3.47068	1.50485	Blood
Seb_6_Sang	M	200	124.51	210	149.24	Mix	B2	0.31	5.12	0.137389	0.0555556	0.207719	3.43072	1.61149	Blood
Seb_60_Sang	M	220	169.82	225	180.38	Mix	C1	0.76	5.53	0.0586667	0.0277778	0.421333	3.06575	1.58358	Blood
Seb_61_Sang	M	217	162.86	222	167.9	Cap-Shr	A1	0.96	4.05	0.028	0.0277778	0.571769	2.41215	1.53459	Blood
Seb_62_Sang	F	205	146.51	217	169.45	Cap-Shr	A1	0.56	6.92	0.127444	0.0666667	0.330481	4.0838	1.6583	Blood
Seb_63_Sang	M	195	117.7	203	129.23	Cap-Shr	A1	0.37	5.52	0.0640556	0.0444444	0.286311	4.27145	1.54481	Blood
Seb_64_Sang	M	213	152.5	215	165.74	Cap-Shr	A1	0.65	3.93	0.0735556	0.0111111	0.392181	2.37118	1.66768	Blood
Seb_65_Sang	F	184	100.2	194	110.91	Cap-Shr	A1	0.29	3.56	0.0595	0.0555556	0.261473	3.20981	1.51903	Blood
Seb_66_Sang	M	189	104.42	194	111.24	Cap-Shr	A1	0.36	2.62	0.0378889	0.0277778	0.323625	2.35527	1.52355	Blood
Seb_67_Sang	M	224	188.3	230	200.54	Shr	D2	1.3	4.87	0.068	0.0333333	0.64825	2.42844	1.64823	Blood
Seb_68_Sang	M	200	117.49	205	136.62	Shr	D2	0.69	3.61	0.106278	0.0277778	0.505051	2.64237	1.58582	Blood
Seb_69_Sang	M	214	157.08	224	169	Shr	D2	0.55	5.18	0.0662222	0.0555556	0.325444	3.06509	1.50364	Blood
Seb_7_Sang	M	212	155.68	218	165.02	Cap	C3	0.88	4.8	0.0518889	0.0333333	0.533269	2.90874	1.59282	Blood
Seb_70_Sang	M	189	121.01	205	151.17	Shr	D2	0.19	5.23	0.167556	0.0888889	0.125686	3.45968	1.7547	Blood
Seb_71_Sang	I	229	188.42	235	194.48	Shr	D2		4.82	0.0336667	0.0333333		2.4784	1.49855	Blood
Seb_72_Sang	F	208	148.21	220	174.47	Shr	D2	0.36	6.35	0.145889	0.0666667	0.206339	3.63959	1.63852	Blood
Seb_73_Sang	M	235	205.16	240	215.96	Shr-Cap	D1	0.97	6.13	0.06	0.0277778	0.449157	2.83849	1.56221	Blood
Seb_74_Sang	F	216	158.29	235	213.53	Shr-Cap	D1	0.48	11.55	0.306889	0.105556	0.224793	5.40908	1.64534	Blood
Seb_75_Sang	M	229	191.37	230	190.91	Shr-Cap	D1	1.06	5.13	-0.00255556	0.00555556	0.555235	2.68713	1.56908	Blood
Seb_76_Sang	F	226	195.5	232	207.76	Shr-Cap	D1	0.82	5.56	0.0681111	0.0333333	0.394686	2.67616	1.66379	Blood
Seb_77_Sang	M	184	111.5	190	109.22	Shr-Cap	D1	0.29	2.92	-0.0126667	0.0333333	0.265519	2.6735	1.59236	Blood
Seb_78_Sang	F	200	121.86	209	128.21	Shr-Cap	D1	0.53	3.55	0.0352778	0.05	0.413384	2.76889	1.40437	Blood
Seb_79_Sang	M	220	180.23	229	189.11	Shr-Cap	B3	0.91	7.06	0.0493333	0.05	0.481201	3.73328	1.57474	Blood
Seb_8_Sang	M	226	191.65	232	203.2	Cap	C3	1.5	7.64	0.0641667	0.0333333	0.738189	3.75984	1.62727	Blood
Seb_80_Sang	M	203	144.78	215	155.95	Shr-Cap	B3	0.77	4.09	0.0620556	0.0666667	0.493748	2.62264	1.56917	Blood
Seb_81_Sang	M	219	180.65	230	191.18	Shr-Cap	B3	1.25	4.58	0.0585	0.0611111	0.653834	2.39565	1.5713	Blood
Seb_82_Sang	M	214	162.3	220	174.44	Shr-Cap	B3	0.75	6.52	0.0674444	0.0333333	0.429947	3.73767	1.63824	Blood
Seb_83_Sang	F	218	195.24	235	240.63	Shr-Cap	B3	1.32	10.18	0.252167	0.0944444	0.54856	4.23056	1.85416	Blood
Seb_84_Sang	F	225	185.59	235	213.85	Shr-Cap	B3	1.38	4.85	0.157	0.0555556	0.645312	2.26794	1.6478	Blood
Seb_85_Sang	M	220	190.55	234	216.12	Cap-Shr	D3	0.79	6.2	0.142056	0.0777778	0.365538	2.86878	1.68674	Blood
Seb_86_Sang	M	238	203.92	244	220.16	Cap-Shr	D3	1.3	6.03	0.0902222	0.0333333	0.59048	2.73892	1.51555	Blood
Seb_87_Sang	M	231	201.84	239	212.77	Cap-Shr	D3	1.48	6.72	0.0607222	0.0444444	0.695587	3.15834	1.55854	Blood
Seb_88_Sang	M	198	137.95	210	153.45	Cap-Shr	D3	0.26	4.39	0.0861111	0.0666667	0.169436	2.86087	1.65695	Blood
Seb_89_Sang	M	235	236.2	242	244.35	Cap-Shr	D3	1.27	7.16	0.0452778	0.0388889	0.519746	2.93022	1.72412	Blood
Seb_9_Sang	M	204	123	210	123.95	Cap	C3	0.2	3.17	0.00527778	0.0333333	0.161355	2.55748	1.33841	Blood
Seb_90_Sang	F	230	199.1	245	249.84	Cap-Shr	D3	0.69	9	0.281889	0.0833333	0.276177	3.60231	1.69888	Blood
Cap_1						Capelin									Prey
Cap_2						Capelin									Prey
Cap_3						Capelin									Prey
Shr_1						Shrimp									Prey
Shr_2						Shrimp									Prey
Shr_3						Shrimp									Prey
Shr_4						Shrimp									Prey
Shr_5						Shrimp									Prey
