# Supplementary material for: Expanding the use of circulating microbiome in fish: contrast between the gut and blood microbiome of Sebastes fasciatus
Source: ISME Commun. 2025 Jul 11;5(1):ycaf116. doi: 10.1093/ismeco/ycaf116 (PMC12342392; doi:10.1093/ismeco/ycaf116)
Supplement: Suppl_files_2_Fish_R_picketti_ycaf116 [file suppl_files_2_fish_r_picketti_ycaf116.xlsx]

## Sheet: Sheet 1
Raltonia_n_reads	Treatment	Bassin	Niche	Raltonia.picketti_n_reads	Subject
996	Cap-Shr	A1	Gut	278	Seb_61_Int
8542	Cap	C3	Blood	8464	Seb_10_Sang
5109	Cap	C3	Blood	5109	Seb_11_Sang
7262	Cap	C3	Blood	7200	Seb_12_Sang
770	Cap	A2	Blood	770	Seb_14_Sang
2630	Cap	A2	Blood	2630	Seb_15_Sang
2717	Cap	A2	Blood	2714	Seb_17_Sang
1319	Cap-Shr	C4	Blood	1319	Seb_20_Sang
735	Cap	B1	Blood	719	Seb_29_Sang
1100	Shr	A3	Blood	1100	Seb_34_Sang
5758	Shr	A3	Blood	5758	Seb_35_Sang
372	Shr	A3	Blood	372	Seb_36_Sang
347	Mix	A4	Blood	347	Seb_37_Sang
1536	Mix	A4	Blood	1536	Seb_38_Sang
12254	Mix	A4	Blood	12090	Seb_40_Sang
3175	Mix	A4	Blood	3175	Seb_41_Sang
7425	Shr	B4	Blood	7425	Seb_44_Sang
1352	Shr	B4	Blood	1352	Seb_45_Sang
2263	Shr	B4	Blood	2263	Seb_46_Sang
4648	Shr	B4	Blood	4648	Seb_47_Sang
720	Mix	B2	Blood	720	Seb_5_Sang
95	Mix	C1	Blood	95	Seb_59_Sang
9265	Mix	B2	Blood	9252	Seb_6_Sang
3849	Mix	C1	Blood	3849	Seb_60_Sang
3353	Cap-Shr	A1	Blood	3353	Seb_62_Sang
3673	Cap-Shr	A1	Blood	3665	Seb_63_Sang
1786	Cap-Shr	A1	Blood	1786	Seb_64_Sang
1019	Cap	C3	Blood	1019	Seb_7_Sang
189	Shr	D2	Blood	189	Seb_71_Sang
7544	Shr	D2	Blood	7544	Seb_72_Sang
6050	Shr-Cap	D1	Blood	6048	Seb_78_Sang
10033	Cap	C3	Blood	9892	Seb_8_Sang
613	Shr-Cap	B3	Blood	613	Seb_84_Sang
9799	Cap-Shr	D3	Blood	9799	Seb_90_Sang
